# Supplementary material for: Influence of the Phagemid PfNC7401 on Cereulide-Producing Bacillus cereus NC7401
Source: Microorganisms. 2022 Apr 30;10(5):953. doi: 10.3390/microorganisms10050953 (PMC9143728; doi:10.3390/microorganisms10050953)
Supplement: Supplementary file 1 [file microorganisms-10-00953-s001.zip]

Archive with 9 entries (9 files):
- Supplementary figures-edited 20220410 NEW.pptx
- Table S1-GPL-edied-no mark.pdf
- Table S2-GPL-edited-no mark.pdf
- Table S3-GPL-edited-no mark.pdf
- Table S4-RNA-seq of chromosome and pNCcld.xlsx
- Table S5-GPL.xlsx
- Table S6-RNA seq original data of pNC1 (PfNC7401).xlsx
- Table S7-GPL-edited-no mark.pdf
- Table S8-GPL-edited-no mark.pdf
