# Supplementary material for: Influence of the Phagemid PfNC7401 on Cereulide-Producing Bacillus cereus NC7401
Source: Microorganisms. 2022 Apr 30;10(5):953. doi: 10.3390/microorganisms10050953 (PMC9143728; doi:10.3390/microorganisms10050953)
Supplement: Supplementary file 1 [file microorganisms-10-00953-s001.zip › Table S4-RNA-seq of chromosome and pNCcld.xlsx]

## Sheet: chromosome
Geneid	Start	End	Strand	length	logFC	P-value	uniprotAc	Refseq	pfam	interpro	GO(GO_term,class,description)	KEGG(KO,pathway,description)
BCN_RS00115？	24288	24428	+	141	-1.64449	0.0386047	A0A137RS32,Uncharacterized protein	WP_014297601.1,hypothetical protein	-	-	-	-
BCN_RS00440	84042	86971	+	2930	1.74277	5.18e-05	A0A0C9MM56,Hydrolase	-	-	-	GO:0016787,molecular_function,hydrolase activity	-
BCN_RS00500	89753	92682	+	2930	1.53432	7.41e-05	A0A0C9MM56,Hydrolase	-	-	-	GO:0016787,molecular_function,hydrolase activity	-
BCN_RS00880	151130	152685	+	1556	1.51238	0.0015673	A0A1N5CX52,Uncharacterized protein	-	-	-	-	-
BCN_RS01245	217112	218761	-	1650	-1.06856	0.0105548	A0A229MBM3,Uncharacterized protein	WP_000759016.1,DUF2334 domain-containing protein	-	IPR011330,Glycoside hydrolase/deacetylase, beta/alpha-barrel;IPR018763,Protein of unknown function DUF2334	GO:0005975,biological_process,carbohydrate metabolic process;GO:0003824,molecular_function,catalytic activity;GO:0016021,cellular_component,integral component of membrane;GO:0016020,cellular_component,membrane	-
BCN_RS01570	271312	272637	+	1326	-1.66988	0.0489715	A0A242WA27,NCS2 family permease	WP_000833085.1,NCS2 family permease	-	IPR006043,Xanthine/uracil/vitamin C permease;IPR026033,Purine permease PbuG-like	GO:0055085,biological_process,transmembrane transport;GO:0022857,molecular_function,transmembrane transporter activity;GO:0016021,cellular_component,integral component of membrane;GO:0016020,cellular_component,membrane	-
BCN_RS01625	287071	288147	-	1077	-1.00129	0.0222802	B7HS12,Uncharacterized protein	WP_000691008.1,glycosyl transferase	PF14307,lycosyltransferase WbsX	IPR032719,Glycosyltransferase WbsX	-	-
BCN_RS02255	432813	433853	-	1041	-1.19197	0.00965543	A0A229MNJ7,Uncharacterized protein	WP_000587736.1,hypothetical protein	-	IPR011989,Armadillo-like helical;IPR016024,Armadillo-type fold	GO:0016021,cellular_component,integral component of membrane;GO:0016020,cellular_component,membrane	-
BCN_RS02260	433850	434734	-	885	-1.13946	0.0496746	B7HT49,Response regulator receiver domain protein	WP_001992429.1,response regulator	PF00072,Response regulator receiver domain	IPR001789,Signal transduction response regulator, receiver domain;IPR011006,CheY-like superfamily	GO:0000160,biological_process,phosphorelay signal transduction system;GO:0005622,cellular_component,intracellular	-
BCN_RS02720	530071	530265	+	195	-1.61504	0.0313855	A0A229M4A5,Uncharacterized protein	WP_000899481.1,hypothetical protein	-	-	-	-
BCN_RS03470	686399	687055	+	657	-2.29407	0.0315007	B7HVE7,Amino acid ABC transporter, permease protein	WP_001112677.1,amino acid ABC transporter permease	PF00528,Binding-protein-dependent transport system inner membrane component	IPR035906,MetI-like superfamily;IPR010065,Amino acid ABC transporter, permease protein, 3-TM domain;IPR000515,ABC transporter type 1, transmembrane domain MetI-like	GO:0022857,molecular_function,transmembrane transporter activity;GO:0055085,biological_process,transmembrane transport;GO:0043190,cellular_component,ATP-binding cassette (ABC) transporter complex;GO:0005886,cellular_component,plasma membrane;GO:0016020,cellular_component,membrane;GO:0071705,biological_process,nitrogen compound transport;GO:0016021,cellular_component,integral component of membrane	K10040,ko02010,ABC transporters
BCN_RS03585	709883	710854	+	972	1.0194	0.0386323	B7HW87,Ribose operon repressor	WP_000104037.1,LacI family transcriptional regulator	PF13377,Periplasmic binding protein-like domain;PF00356,Bacterial regulatory proteins, lacI family	IPR000843,LacI-type HTH domain;IPR028082,Periplasmic binding protein-like I;IPR010982,Lambda repressor-like, DNA-binding domain superfamily	GO:0006355,biological_process,regulation of transcription, DNA-templated;GO:0003677,molecular_function,DNA binding;GO:0006351,biological_process,transcription, DNA-templated	-
BCN_RS03590	710868	711764	+	897	1.34294	0.00782848	B7HW88,Ribokinase	WP_001132854.1,ribokinase	PF00294,pfkB family carbohydrate kinase	IPR011877,Ribokinase;IPR002173,Carbohydrate/puine kinase, PfkB, conserved site;IPR002139,Ribokinase/fructokinase;IPR029056,Ribokinase-like;IPR011611,Carbohydrate kinase PfkB	GO:0005975,biological_process,carbohydrate metabolic process;GO:0016301,molecular_function,kinase activity;GO:0005737,cellular_component,cytoplasm;GO:0016740,molecular_function,transferase activity;GO:0019303,biological_process,D-ribose catabolic process;GO:0005524,molecular_function,ATP binding;GO:0046872,molecular_function,metal ion binding;GO:0016773,molecular_function,phosphotransferase activ…	K00852,ko00030,Pentose phosphate pathway
BCN_RS04015	783713	784465	+	753	-1.00271	0.0247352	B7HWE9,Putative ABC transporter, permease protein	-	PF00528,Binding-protein-dependent transport system inner membrane component	IPR035906,MetI-like superfamily;IPR000515,ABC transporter type 1, transmembrane domain MetI-like	GO:0055085,biological_process,transmembrane transport;GO:0005886,cellular_component,plasma membrane;GO:0016021,cellular_component,integral component of membrane;GO:0016020,cellular_component,membrane	K15599,ko02010,ABC transporters
BCN_RS04155	808142	809443	-	1302	-1.49289	0.0291216	B7HWH6,Xanthine/uracil permease family protein	WP_000482725.1,NCS2 family permease	PF00860,Permease family	IPR006043,Xanthine/uracil/vitamin C permease;IPR026033,Purine permease PbuG-like	GO:0055085,biological_process,transmembrane transport;GO:0022857,molecular_function,transmembrane transporter activity;GO:0016021,cellular_component,integral component of membrane;GO:0016020,cellular_component,membrane	-
BCN_RS04165	810578	811339	+	762	-1.69467	0.00763034	A0A229MH46,L,D-transpeptidase	WP_000732027.1,L,D-transpeptidase	-	IPR005490,L,D-transpeptidase catalytic domain;IPR038063,L,D-transpeptidase catalytic domain-like	GO:0016740,molecular_function,transferase activity	-
BCN_RS04360	850840	851160	+	321	1.6055	0.0328789	B7HXD7,PTS system, cellobiose-specific IIA component	WP_000131337.1,PTS lactose/cellobiose transporter subunit IIA	PF02255,PTS system, Lactose/Cellobiose specific IIA subunit	IPR003188,Phosphotransferase system, lactose/cellobiose-type IIA subunit;IPR036542,Phosphotransferase system, lactose/cellobiose-type IIA subunit superfamily	GO:0009401,biological_process,phosphoenolpyruvate-dependent sugar phosphotransferase system;GO:0008982,molecular_function,protein-N(PI)-phosphohistidine-sugar phosphotransferase activity;GO:0016740,molecular_function,transferase activity;GO:0103111,molecular_function,D-glucosamine PTS permease activity;GO:0034219,biological_process,carbohydrate transmembrane transport	K02759,ko02060,Phosphotransferase system (PTS)
BCN_RS05150	1017009	1017350	-	342	1.98258	0.0157176	A0A229MA80,PadR family transcriptional regulator	WP_000683192.1,PadR family transcriptional regulator	-	IPR036390,Winged helix DNA-binding domain superfamily;IPR036388,Winged helix-like DNA-binding domain superfamily;IPR005149,Transcription regulator PadR, N-terminal	-	-
BCN_RS05640	1102610	1102936	+	327	1.79514	0.0458024	A0A229MT52,S-layer protein	WP_001993426.1,S-layer protein	-	IPR005490,L,D-transpeptidase catalytic domain	GO:0016740,molecular_function,transferase activity	-
BCN_RS05795	1135275	1136300	+	1026	-1.05981	0.0291909	A0A2A6G896,S-layer protein	WP_000592124.1,hypothetical protein	-	IPR006635,NEAT domain;IPR037250,NEAT domain superfamily;IPR001119,S-layer homology domain	-	-
BCN_RS06520	1267901	1268926	+	1026	2.01294	0.020374	A0A243BI25,Anthranilate phosphoribosyltransferase	WP_001067336.1,anthranilate phosphoribosyltransferase	-	IPR035902,Nucleoside phosphorylase/phosphoribosyltransferase catalytic domain superfamily;IPR000312,Glycosyl transferase, family 3;IPR036320,Glycosyl transferase family 3, N-terminal domain superfamily;IPR017459,Glycosyl transferase family 3, N-terminal domain;IPR005940,Anthranilate phosphoribosyl transferase	GO:0008652,biological_process,cellular amino acid biosynthetic process;GO:0016757,molecular_function,transferase activity, transferring glycosyl groups;GO:0004048,molecular_function,anthranilate phosphoribosyltransferase activity;GO:0016740,molecular_function,transferase activity;GO:0046872,molecular_function,metal ion binding;GO:0000162,biological_process,tryptophan biosynthetic process;GO:00002…	-
BCN_RS06525	1268928	1269689	+	762	2.15069	0.0071947	C2S0N6,Indole-3-glycerol phosphate synthase	-	PF00218,Indole-3-glycerol phosphate synthase	IPR001468,Indole-3-glycerol phosphate synthase, conserved site;IPR011060,Ribulose-phosphate binding barrel;IPR013798,Indole-3-glycerol phosphate synthase;IPR013785,Aldolase-type TIM barrel	GO:0008652,biological_process,cellular amino acid biosynthetic process;GO:0016831,molecular_function,carboxy-lyase activity;GO:0003824,molecular_function,catalytic activity;GO:0000162,biological_process,tryptophan biosynthetic process;GO:0008152,biological_process,metabolic process;GO:0004425,molecular_function,indole-3-glycerol-phosphate synthase activity;GO:0006568,biological_process,tryptophan…	-
BCN_RS06870	1336228	1336752	-	525	1.02092	0.0266701	A0A229MSH5,Polyhydroxyalkanoic acid inclusion protein PhaP	WP_000448589.1,polyhydroxyalkanoic acid inclusion protein PhaP	-	IPR011728,Polyhydroxyalkanoic acid inclusion protein PhaP	-	-
BCN_RS07195	1389955	1390728	+	774	-1.55387	0.0192996	A0A229MSI2,Uncharacterized protein	WP_000544556.1,hypothetical protein	-	-	-	-
BCN_RS07340	1412837	1414099	+	1263	1.01682	0.00528642	C2S173,ATP phosphoribosyltransferase regulatory subunit	-	PF13393,Histidyl-tRNA synthetase	IPR006195,Aminoacyl-tRNA synthetase, class II;IPR004517,ATP phosphoribosyltransferase regulatory subunit;IPR004516,Histidine-tRNA ligase/ATP phosphoribosyltransferase regulatory subunit	GO:0008652,biological_process,cellular amino acid biosynthetic process;GO:0005737,cellular_component,cytoplasm;GO:0016757,molecular_function,transferase activity, transferring glycosyl groups;GO:0000105,biological_process,histidine biosynthetic process;GO:0016740,molecular_function,transferase activity	-
BCN_RS07505	1442820	1443560	+	741	-1.18826	0.0390086	A0A229M1D6,Transporter	WP_000716087.1,transporter	-	IPR016975,Cell wall-active antibiotic response protein;IPR024425,Cell wall-active antibiotics response 4TMS YvqF	GO:0016021,cellular_component,integral component of membrane;GO:0016020,cellular_component,membrane	-
BCN_RS07510	1443560	1444615	+	1056	-1.32876	0.0299456	C2MIA3,Sensor histidine kinase	WP_000744320.1,sensor histidine kinase	PF02518,Histidine kinase-, DNA gyrase B-, and HSP90-like ATPase;PF07730,Histidine kinase	IPR005467,Histidine kinase domain;IPR003594,Histidine kinase/HSP90-like ATPase;IPR011712,Signal transduction histidine kinase, subgroup 3, dimerisation and phosphoacceptor domain;IPR017202,Sensor histidine kinase LiaS/VraS;IPR036890,Histidine kinase/HSP90-like ATPase superfamily	GO:0046983,molecular_function,protein dimerization activity;GO:0023014,biological_process,signal transduction by protein phosphorylation;GO:0016020,cellular_component,membrane;GO:0000160,biological_process,phosphorelay signal transduction system;GO:0016301,molecular_function,kinase activity;GO:0018106,biological_process,peptidyl-histidine phosphorylation;GO:0016740,molecular_function,transferase …	-
BCN_RS08420	1621955	1623169	-	1215	-1.56248	0.00262378	A0A1Y6AYY5,MFS transporter	WP_000117070.1,MFS transporter	-	IPR036259,MFS transporter superfamily;IPR010290,Transmembrane secretion effector;IPR022324,Bacilysin exporter BacE, putative;IPR020846,Major facilitator superfamily domain	GO:0042891,biological_process,antibiotic transport;GO:0016021,cellular_component,integral component of membrane;GO:0016020,cellular_component,membrane	-
BCN_RS08425	1623176	1623643	-	468	-1.634	0.00271727	B7HLS3,Glyoxalase family protein	WP_000589707.1,VOC family protein	PF00903,lyoxalase/Bleomycin resistance protein/Dioxygenase superfamily	IPR004360,Glyoxalase/fosfomycin resistance/dioxygenase domain;IPR037523,Vicinal oxygen chelate (VOC) domain;IPR029068,Glyoxalase/Bleomycin resistance protein/Dihydroxybiphenyl dioxygenase	-	-
BCN_RS09005	1727958	1728896	+	939	1.7946	0.0390936	A0A243I9N2,Export ABC transporter ATP-binding protein	WP_001093819.1,ABC transporter ATP-binding protein	-	IPR017871,ABC transporter, conserved site;IPR003593,AAA+ ATPase domain;IPR003439,ABC transporter-like;IPR027417,P-loop containing nucleoside triphosphate hydrolase	GO:0016887,molecular_function,ATPase activity;GO:0000166,molecular_function,nucleotide binding;GO:0005524,molecular_function,ATP binding	-
BCN_RS09265	1785304	1785525	+	222	1.89918	0.0233908	A0A229MQT0,Acetolactate synthase isozyme 1 small subunit	WP_011178691.1,acetolactate synthase isozyme 1 small subunit	-	IPR004789,Acetolactate synthase, small subunit;IPR002912,ACT domain	GO:0003984,molecular_function,acetolactate synthase activity;GO:0009082,biological_process,branched-chain amino acid biosynthetic process	-
BCN_RS09675	1875429	1875767	-	339	-1.06364	0.00908537	A0A0G4D4P6,Multidrug-efflux transporter	WP_001089868.1,multidrug ABC transporter	PF00892,amA-like transporter family	IPR000620,EamA domain	GO:0016021,cellular_component,integral component of membrane;GO:0016020,cellular_component,membrane	-
BCN_RS10930	2101869	2102660	-	792	1.21973	0.0239652	A0A229MU29,Uncharacterized protein	WP_000499684.1,hypothetical protein	-	-	-	-
BCN_RS11705	2256932	2257117	-	186	1.51633	0.0239984	A0A229MTZ8,DUF2187 domain-containing protein	WP_000646794.1,DUF2187 domain-containing protein	-	IPR018690,Protein of unknown function DUF2187	-	-
BCN_RS11725	2260152	2260922	+	771	-1.18657	0.0358403	B7HR44,2,3-dihydro-2,3-dihydroxybenzoate dehydrogenase	WP_001048423.1,2,3-dihydro-2,3-dihydroxybenzoate dehydrogenase	PF08659,KR domain;PF13561,noyl-(Acyl carrier protein) reductase;PF01370,NAD dependent epimerase/dehydratase family;PF00106,short chain dehydrogenase	IPR020904,Short-chain dehydrogenase/reductase, conserved site;IPR036291,NAD(P)-binding domain superfamily;IPR003560,2,3-dihydro-2,3-dihydroxybenzoate dehydrogenase;IPR002347,Short-chain dehydrogenase/reductase SDR	GO:0008667,molecular_function,2,3-dihydro-2,3-dihydroxybenzoate dehydrogenase activity;GO:0055114,biological_process,oxidation-reduction process;GO:0016491,molecular_function,oxidoreductase activity;GO:0019290,biological_process,siderophore biosynthetic process	K00216,ko01053,Biosynthesis of siderophore group nonribosomal peptides
BCN_RS11740	2263802	2264689	+	888	-1.33684	0.0160876	C2MKN2,Isochorismatase	WP_001007245.1,isochorismatase	PF00550,Phosphopantetheine attachment site;PF00857,Isochorismatase family	IPR000868,Isochorismatase-like;IPR036380,Isochorismatase-like superfamily;IPR036736,ACP-like superfamily;IPR016291,Isochorismatase;IPR009081,Phosphopantetheine binding ACP domain	GO:0008908,molecular_function,isochorismatase activity;GO:0003824,molecular_function,catalytic activity;GO:0008152,biological_process,metabolic process	-
BCN_RS12670	2443941	2444282	-	342	1.00141	0.0274896	A0A229MUF8,Uncharacterized protein	WP_001167181.1,DUF3914 domain-containing protein	-	IPR025025,Protein of unknown function DUF3914	-	-
BCN_RS12675	2444552	2445793	+	1242	1.4965	0.00866298	B7HSC6,Putative lipase	WP_000517052.1,hypothetical protein	-	IPR029058,Alpha/Beta hydrolase fold	-	K01046,ko00561,Glycerolipid metabolism
BCN_RS13240	2547635	2549338	-	1704	1.06393	0.00249524	B7HTG8,Metalloendopeptidase	WP_002080571.1,M4 family peptidase	PF01447,Thermolysin metallopeptidase, catalytic domain;PF07504,ungalysin/Thermolysin Propeptide Motif;PF02868,Thermolysin metallopeptidase, alpha-helical domain	IPR013856,Peptidase M4 domain;IPR001570,Peptidase M4, C-terminal;IPR023612,Peptidase M4;IPR011096,FTP domain;IPR027268,Peptidase M4/M1, CTD superfamily	GO:0006508,biological_process,proteolysis;GO:0016787,molecular_function,hydrolase activity;GO:0004222,molecular_function,metalloendopeptidase activity	-
BCN_RS13250	2550441	2550908	+	468	-1.55332	0.0192567	B7HTH0,Fosfomycin resistance protein	WP_000589645.1,VOC family protein	PF00903,lyoxalase/Bleomycin resistance protein/Dioxygenase superfamily	IPR004360,Glyoxalase/fosfomycin resistance/dioxygenase domain;IPR037523,Vicinal oxygen chelate (VOC) domain;IPR029068,Glyoxalase/Bleomycin resistance protein/Dihydroxybiphenyl dioxygenase	-	-
BCN_RS13270	2555013	2555348	-	336	1.31526	0.0143928	A0A154B5Q0,Uncharacterized protein	WP_001257753.1,hypothetical protein	-	-	-	-
BCN_RS14285	2727685	2728857	-	1173	1.29404	0.0105592	B7HVI2,Chorismate synthase	WP_001269405.1,chorismate synthase	PF01264,Chorismate synthase	IPR000453,Chorismate synthase;IPR035904,Chorismate synthase AroC superfamily;IPR020541,Chorismate synthase, conserved site	GO:0008652,biological_process,cellular amino acid biosynthetic process;GO:0016829,molecular_function,lyase activity;GO:0009423,biological_process,chorismate biosynthetic process;GO:0004107,molecular_function,chorismate synthase activity;GO:0009073,biological_process,aromatic amino acid family biosynthetic process	K01736,ko00400,Phenylalanine, tyrosine and tryptophan biosynthesis;K01736,ko01230,Biosynthesis of amino acids
BCN_RS14375	2750544	2751782	-	1239	-1.47799	0.00847073	A0A229MPZ4,Aldolase	WP_000780636.1,hypothetical protein	-	IPR036866,Ribonuclease Z/Hydroxyacylglutathione hydrolase-like	-	-
BCN_RS15335?	2953833	2953976	+	144	-1.00789	0.0259559	A0A2A6FZZ8,Uncharacterized protein	WP_014297896.1,hypothetical protein	-	-	-	-
BCN_RS15620	3011016	3011468	+	453	-1.30166	0.0387731	Q638X9,Transcriptional regulator, MarR family	WP_000658984.1,MarR family transcriptional regulator	PF01047,MarR family	IPR000835,MarR-type HTH domain;IPR036390,Winged helix DNA-binding domain superfamily;IPR036388,Winged helix-like DNA-binding domain superfamily;IPR023187,Transcriptional regulator MarR-type, conserved site	GO:0006355,biological_process,regulation of transcription, DNA-templated;GO:0003700,molecular_function,DNA binding transcription factor activity;GO:0003677,molecular_function,DNA binding;GO:0006351,biological_process,transcription, DNA-templated	-
BCN_RS15860	3056986	3057561	-	576	-1.3289	0.000581687	Q6HGA4,NAD	WP_001101673.1,flavodoxin family protein;YP_037422.1,-	PF02525,lavodoxin-like fold	IPR003680,Flavodoxin-like fold;IPR029039,Flavoprotein-like superfamily	GO:0055114,biological_process,oxidation-reduction process;GO:0016491,molecular_function,oxidoreductase activity;GO:0003955,molecular_function,NAD(P)H dehydrogenase (quinone) activity	K00355,ko00130,Ubiquinone and other terpenoid-quinone biosynthesis
BCN_RS15925	3069086	3069460	-	375	-1.31973	0.0222531	A0A1Y6AZ31,Uncharacterized protein	-	-	-	GO:0016021,cellular_component,integral component of membrane;GO:0016020,cellular_component,membrane	-
BCN_RS16150	3109963	3110202	+	240	-1.57697	0.0149045	A0A229M9C4,Uncharacterized protein	WP_000747692.1,DUF3923 domain-containing protein	-	IPR025037,Protein of unknown function DUF3923	GO:0016021,cellular_component,integral component of membrane;GO:0016020,cellular_component,membrane	-
BCN_RS16785	3224400	3225251	+	852	1.12197	0.0267029	B7HZ75,Transcriptional regulator, LysR family	WP_000351713.1,LysR family transcriptional regulator	PF00126,Bacterial regulatory helix-turn-helix protein, lysR family;PF03466,LysR substrate binding domain	IPR000847,Transcription regulator HTH, LysR;IPR005119,LysR, substrate-binding;IPR036390,Winged helix DNA-binding domain superfamily;IPR036388,Winged helix-like DNA-binding domain superfamily	GO:0006355,biological_process,regulation of transcription, DNA-templated;GO:0003700,molecular_function,DNA binding transcription factor activity;GO:0003677,molecular_function,DNA binding;GO:0006351,biological_process,transcription, DNA-templated	-
BCN_RS16840	3235746	3236273	-	528	1.09673	0.0388034	B7HZ86,Uncharacterized protein	WP_000813624.1,GrpB family protein	PF04229,rpB protein	IPR007344,GrpB/Dephospho-CoA kinase	-	-
BCN_RS16925	3252188	3252607	+	420	1.31879	0.0154153	A0A229MM32,Uncharacterized protein	WP_011040557.1,hypothetical protein	-	-	-	-
BCN_RS17785	3429995	3431383	-	1389	-1.18466	0.0412365	A0A0T8WIB8,Phage portal protein, SPP1 family	-	PF05133,Phage portal protein, SPP1 Gp6-like	IPR021145,Portal protein	-	-
BCN_RS17805	3433950	3434372	-	423	-1.21088	0.0445914	A0A229MRB2,Uncharacterized protein	WP_001099901.1,hypothetical protein	-	-	-	-
BCN_RS18080	3483273	3484295	-	1023	-2.20144	0.0476364	B7HKU0,Iron compound ABC transporter, permease protein	WP_000920465.1,iron ABC transporter permease	PF01032,ecCD transport family	IPR000522,ABC transporter, FecCD-like;IPR037294,ABC transporter, BtuC-like	GO:0005886,cellular_component,plasma membrane;GO:0005215,molecular_function,transporter activity;GO:0016021,cellular_component,integral component of membrane;GO:0016020,cellular_component,membrane	K02015,ko02010,ABC transporters
BCN_RS18330	3542008	3543540	-	1533	-1.11422	0.0252288	B7HLC5,Sugar ABC transporter, ATP-binding protein	WP_000456919.1,ABC transporter ATP-binding protein	PF00005,ABC transporter	IPR017871,ABC transporter, conserved site;IPR003593,AAA+ ATPase domain;IPR003439,ABC transporter-like;IPR027417,P-loop containing nucleoside triphosphate hydrolase	GO:0016887,molecular_function,ATPase activity;GO:0000166,molecular_function,nucleotide binding;GO:0005524,molecular_function,ATP binding	-
BCN_RS18835	3650201	3651484	-	1284	-1.26836	0.0317187	A0A243I5P9,Uracil permease	-	-	IPR006043,Xanthine/uracil/vitamin C permease;IPR029935,Uracil permease;IPR006042,Xanthine/uracil permease	GO:0022857,molecular_function,transmembrane transporter activity;GO:0055085,biological_process,transmembrane transport;GO:0005215,molecular_function,transporter activity;GO:0016020,cellular_component,membrane;GO:0015857,biological_process,uracil transport;GO:1903791,biological_process,uracil transmembrane transport;GO:0015210,molecular_function,uracil transmembrane transporter activity;GO:0016021…	-
BCN_RS19510	3767385	3767513	-	129	-1.5668	0.00856409	A0A154B2F4,Phosphoesterase	WP_000536793.1,GapA-binding peptide SR1P	PF13790,SR1 protein	IPR025236,SR1 protein	-	-
BCN_RS19520	3767747	3767875	-	129	-1.35748	0.0432239	A0A229MB74,GapA-binding peptide SR1P	WP_000536779.1,GapA-binding peptide SR1P	-	IPR025236,SR1 protein	-	-
BCN_RS19695	3797503	3797748	+	246	1.22264	0.0334763	A0A136BFG6,Uncharacterized protein	WP_016718395.1,hypothetical protein	-	-	-	-
BCN_RS20590	3950950	3951171	-	222	-1.38835	0.0295175	A0A2A6GBK2,Uncharacterized protein	WP_033670009.1,hypothetical protein	-	-	GO:0016021,cellular_component,integral component of membrane;GO:0016020,cellular_component,membrane	-
BCN_RS20820	3988319	3988651	+	333	-1.1749	0.0451923	Q4MJB3,Small Multidrug Resistance family protein	-	PF00893,Small Multidrug Resistance protein	-	-	-
BCN_RS21580	4117721	4118539	-	819	-1.18823	0.0310311	B7HPR6,Iron compound ABC transporter, ATP-binding protein	WP_000626548.1,ABC transporter ATP-binding protein	PF00005,ABC transporter	IPR017871,ABC transporter, conserved site;IPR003593,AAA+ ATPase domain;IPR003439,ABC transporter-like;IPR027417,P-loop containing nucleoside triphosphate hydrolase	GO:0016887,molecular_function,ATPase activity;GO:0000166,molecular_function,nucleotide binding;GO:0005524,molecular_function,ATP binding	K02013,ko02010,ABC transporters
BCN_RS22195	4242491	4243153	-	663	-2.22839	0.0291755	B7HQQ0,ThiJ/pfpI family protein	WP_000919613.1,type 1 glutamine amidotransferase domain-containing protein	PF01965,J-1/PfpI family	IPR029062,Class I glutamine amidotransferase-like;IPR002818,DJ-1/PfpI	-	-
BCN_RS23635	4509815	4510111	-	297	1.65979	0.0118151	A0A229MVA6,Uncharacterized protein	WP_000455572.1,DUF3986 domain-containing protein	-	IPR025047,Protein of unknown function DUF3986	-	-
BCN_RS24760	4698089	4698646	-	558	-1.19666	0.0235773	A0A229MEC1,TetR family transcriptional regulator	WP_000074903.1,TetR family transcriptional regulator	-	IPR025996,WHG domain;IPR036271,Tetracyclin repressor-like, C-terminal domain superfamily;IPR009057,Homeobox-like domain superfamily	GO:0003677,molecular_function,DNA binding	-
BCN_RS24965	4738062	4739696	-	1635	1.10854	0.0204023	C2SCS6,Methionine--tRNA ligase	-	PF09334,tRNA synthetases class I (M);PF08264,Anticodon-binding domain of tRNA	IPR029038,Methionyl-tRNA synthetase, Zn-domain;IPR013155,Methionyl/Valyl/Leucyl/Isoleucyl-tRNA synthetase, anticodon-binding;IPR023458,Methionine-tRNA ligase, type 1;IPR009080,Aminoacyl-tRNA synthetase, class Ia, anticodon-binding;IPR014758,Methionyl-tRNA synthetase;IPR014729,Rossmann-like alpha/beta/alpha sandwich fold;IPR001412,Aminoacyl-tRNA synthetase, class I, conserved site;IPR015413,Methio…	GO:0004812,molecular_function,aminoacyl-tRNA ligase activity;GO:0005737,cellular_component,cytoplasm;GO:0006418,biological_process,tRNA aminoacylation for protein translation;GO:0046872,molecular_function,metal ion binding;GO:0005524,molecular_function,ATP binding;GO:0004825,molecular_function,methionine-tRNA ligase activity;GO:0016874,molecular_function,ligase activity;GO:0006431,biological_proc…	-
BCN_RS27100	5188810	5189793	+	984	-1.52585	0.0414082	B7HZE3,GMP reductase	-	PF00478,IMP dehydrogenase / GMP reductase domain	IPR001093,IMP dehydrogenase/GMP reductase;IPR001295,Dihydroorotate dehydrogenase, conserved site;IPR005994,Guanosine monophosphate reductase, type2;IPR015875,IMP dehydrogenase / GMP reductase, conserved site;IPR013785,Aldolase-type TIM barrel	GO:1902560,cellular_component,GMP reductase complex;GO:0006207,biological_process,'de novo' pyrimidine nucleobase biosynthetic process;GO:0003824,molecular_function,catalytic activity;GO:0016491,molecular_function,oxidoreductase activity;GO:0004152,molecular_function,dihydroorotate dehydrogenase activity;GO:0055114,biological_process,oxidation-reduction process;GO:0006163,biological_process,purin…	K00364,ko00230,Purine metabolism
BCN_RS27160	5200953	5201028	-	76	-1.451	0.04851	-	-	-	-	-	-
BCN_RS29505?	2602979	2603134	-	156	-1.14751	0.0107505	A0A0J7F7D1,Membrane protein	WP_000450775.1,serine hydrolase	PF13354,Beta-lactamase enzyme family	IPR012338,Beta-lactamase/transpeptidase-like	-	-
BCN_RS29555?	2729005	2729076	-	72	1.23377	0.0294691	-	-	-	-	-	-
BCN_RS29660?	3034301	3034521	-	221	-1.27338	0.0321613	-	-	-	-	-	-
BCN_RS29900	4320334	4320468	-	135	-1.44261	0.0225124	B7JR89,Uncharacterized protein	-	-	-	-	-
BCN_RS30285	47525	47707	-	183	-6.2388	0.000198586	-	-	-	-	-	-
id136？	1561012	1561113	+	102	-1.60927	0.0393417	-	-	-	-	-	-

## Sheet: pNCcld
Geneid	Start	End	Strand	length	logFC	P-value	uniprotAc	Refseq	pfam	interpro	GO(GO_term,class,description)	KEGG(KO,pathway,description)
BCN_RS27720	112466	113287	+	822	-1.75466	0.00744191	C2SDA1,Uncharacterized protein	-	PF13614,AAA domain	IPR025669,AAA domain;IPR027417,P-loop containing nucleoside triphosphate hydrolase	-	-
BCN_RS28415	262979	263179	-	201	-2.16445	0.0111027	A0A0U0ISN4,Uncharacterized protein	-	-	-	GO:0016021,cellular_component,integral component of membrane;GO:0016020,cellular_component,membrane	-
BCN_RS28400	261729	262022	-	294	-1.23957	0.0180565	A0A229M6U2,Transcriptional regulator	WP_000207870.1,ArsR family transcriptional regulator	-	IPR001845,HTH ArsR-type DNA-binding domain;IPR036390,Winged helix DNA-binding domain superfamily;IPR036388,Winged helix-like DNA-binding domain superfamily;IPR011991,ArsR-like helix-turn-helix domain	GO:0006355,biological_process,regulation of transcription, DNA-templated;GO:0003700,molecular_function,DNA binding transcription factor activity	-
BCN_RS21365	4082069	4083172	-	1104	1.97217	0.00721731	Q4MJK8,Germination protease	-	PF03418,ermination protease	-	-	-
