# Supplementary material for: Influence of the Phagemid PfNC7401 on Cereulide-Producing Bacillus cereus NC7401
Source: Microorganisms. 2022 Apr 30;10(5):953. doi: 10.3390/microorganisms10050953 (PMC9143728; doi:10.3390/microorganisms10050953)
Supplement: Supplementary file 1 [file microorganisms-10-00953-s001.zip › Table S5-GPL.xlsx]

## Sheet: Sheet1
Classification	KEGG	Gene_ID	Location	logFC	Annotation	Interpro
two-component signal transduction system		BCN_RS02260	chromosome	-1.13946	B7HT49,Response regulator receiver domain protein	IPR001789,Signal transduction response regulator, receiver domain;IPR011006,CheY-like superfamily
chemotaxis family protein		BCN_RS07510	chromosome	-1.32876	Sensor histidine kinase	IPR005467,Histidine kinase domain;IPR003594,Histidine kinase/HSP90-like ATPase;IPR011712,Signal transduction histidine kinase, subgroup 3, dimerisation and phosphoacceptor domain;IPR017202,Sensor histidine kinase LiaS/VraS;IPR036890,Histidine kinase/HSP90-like ATPase superfamily
flagella synthesis related		BCN_RS27720	pNCcld	-1.75466	Uncharacterized protein	IPR025669,AAA domain;IPR027417,P-loop containing nucleoside triphosphate hydrolase
cell wall peptidoglycan layer		BCN_RS04165	chromosome	-1.69467	L,D-transpeptidase	IPR005490,L,D-transpeptidase catalytic domain;IPR038063,L,D-transpeptidase catalytic domain-like
S layer		BCN_RS05795	chromosome	-1.05981	S-layer protein	IPR006635,NEAT domain;IPR037250,NEAT domain superfamily;IPR001119,S-layer homology domain
purine biosynthesis	K00364, ko00230, Purine metabolism	BCN_RS27100	chromosome	-1.52585	GMP reductase	IPR001093,IMP dehydrogenase/GMP reductase;IPR001295,Dihydroorotate dehydrogenase, conserved site;IPR005994,Guanosine monophosphate reductase, type2;IPR015875,IMP dehydrogenase / GMP reductase, conserved site;IPR013785,Aldolase-type TIM barrel
nitrogen transfer and intaking related		BCN_RS01570	chromosome	-1.66988	NCS2 family permease	IPR006043,Xanthine/uracil/vitamin C permease;IPR026033,Purine permease PbuG-like
		BCN_RS04155	chromosome	-1.49289	Xanthine/uracil permease family protein	IPR006043,Xanthine/uracil/vitamin C permease;IPR026033,Purine permease PbuG-like
		BCN_RS18835	chromosome	-1.26836	Uracil permease	IPR006043,Xanthine/uracil/vitamin C permease;IPR029935,Uracil permease;IPR006042,Xanthine/uracil permease
ABC transporter	K02015, ko02010, ABC transporters	BCN_RS18080	chromosome	-2.20144	Iron compound ABC transporter, permease protein	IPR000522,ABC transporter, FecCD-like;IPR037294,ABC transporter, BtuC-like
		BCN_RS18330	chromosome	-1.11422	Sugar ABC transporter, ATP-binding protein	IPR017871,ABC transporter, conserved site;IPR003593,AAA+ ATPase domain;IPR003439,ABC transporter-like;IPR027417,P-loop containing nucleoside triphosphate hydrolase
	K02013, ko02010, ABC transporters	BCN_RS21580	chromosome	-1.18823	Iron compound ABC transporter, ATP-binding protein	IPR017871,ABC transporter, conserved site;IPR003593,AAA+ ATPase domain;IPR003439,ABC transporter-like;IPR027417,P-loop containing nucleoside triphosphate hydrolase
	K10040, ko02010, ABC transporters	BCN_RS03470	chromosome	-2.29407	Amino acid ABC transporter, permease protein	MetI-like superfamily;IPR010065,Amino acid ABC transporter, permease protein, 3-TM domain;IPR000515,ABC transporter type 1, transmembrane domain MetI-like
	K15599, ko02010, ABC transporters	BCN_RS04015	chromosome	-1.00271	Putative ABC transporter, permease protein	MetI-like superfamily, ABC transporter type 1, transmembrane domain MetI-like
PTS system	K02759, ko02060, Phosphotransferase system (PTS)	BCN_RS04360	chromosome	1.6055	PTS system, cellobiose-specific IIA component	IPR003188,Phosphotransferase system, lactose/cellobiose-type IIA subunit;IPR036542,Phosphotransferase system, lactose/cellobiose-type IIA subunit superfamily
MFS transporter		BCN_RS08420	chromosome	-1.56248	MFS transporter	IPR036259,MFS transporter superfamily;IPR010290,Transmembrane secretion effector;IPR022324,Bacilysin exporter BacE, putative;IPR020846,Major facilitator superfamily domain
Cell wall-active antibiotic response and multidrug-resistant related		BCN_RS07505	chromosome	-1.18826	Transporter	IPR016975,Cell wall-active antibiotic response protein;IPR024425,Cell wall-active antibiotics response 4TMS YvqF
		BCN_RS09675	chromosome	-1.06364	Multidrug-efflux transporter	IPR000620,EamA domain
		BCN_RS20820	chromosome	-1.1749	Small Multidrug Resistance family protein	/
		BCN_RS24760	chromosome	-1.19666	TetR family transcriptional regulator	IPR025996,WHG domain;IPR036271,Tetracyclin repressor-like, C-terminal domain superfamily;IPR009057,Homeobox-like domain superfamily
		BCN_RS15620	chromosome	-1.30166	Transcriptional regulator, MarR family	IPR000835,MarR-type HTH domain;IPR036390,Winged helix DNA-binding domain superfamily;IPR036388,Winged helix-like DNA-binding domain superfamily;IPR023187,Transcriptional regulator MarR-type, conserved site
glyoxal pathway		BCN_RS08425	chromosome	-1.634	Glyoxalase family protein	IPR004360,Glyoxalase/fosfomycin resistance/dioxygenase domain;IPR037523,Vicinal oxygen chelate (VOC) domain;IPR029068,Glyoxalase/Bleomycin resistance protein/Dihydroxybiphenyl dioxygenase
		BCN_RS13250	chromosome	-1.55332	Fosfomycin resistance protein	IPR004360,Glyoxalase/fosfomycin resistance/dioxygenase domain;IPR037523,Vicinal oxygen chelate (VOC) domain;IPR029068,Glyoxalase/Bleomycin resistance protein/Dihydroxybiphenyl dioxygenase
arginine metabolism or sporulation related		BCN_RS19510	chromosome	-1.5668	Phosphoesterase	IPR025236,SR1 protein
		BCN_RS19520	chromosome	-1.35748	GapA-binding peptide SR1P	IPR025236,SR1 protein
NRPS and secondary metabolites related	K00216,ko01053,Biosynthesis of siderophore group nonribosomal peptides	BCN_RS11725	chromosome	-1.18657	2,3-dihydro-2,3-dihydroxybenzoate dehydrogenase	IPR020904,Short-chain dehydrogenase/reductase, conserved site;IPR036291,NAD(P)-binding domain superfamily;IPR003560,2,3-dihydro-2,3-dihydroxybenzoate dehydrogenase;IPR002347,Short-chain dehydrogenase/reductase SDR
		BCN_RS11740	chromosome	-1.33684	Isochorismatase	IPR000868,I525sochorismatase-like;IPR036380,Isochorismatase-like superfamily;IPR036736,ACP-like superfamily;IPR016291,Isochorismatase;IPR009081,Phosphopantetheine binding ACP domain
aromatic or other amino acid synthesis and storage related		BCN_RS06520	chromosome	2.01294	Anthranilate phosphoribosyltransferase	IPR035902,Nucleoside phosphorylase/phosphoribosyltransferase catalytic domain superfamily;IPR000312,Glycosyl transferase, family 3;IPR036320,Glycosyl transferase family 3, N-terminal domain superfamily;IPR017459,Glycosyl transferase family 3, N-terminal domain;IPR005940,Anthranilate phosphoribosyl transferase
		BCN_RS06525	chromosome	2.15069	Indole-3-glycerol phosphate synthase	IPR001468,Indole-3-glycerol phosphate synthase, conserved site;IPR011060,Ribulose-phosphate binding barrel;IPR013798,Indole-3-glycerol phosphate synthase;IPR013785,Aldolase-type TIM barrel
		BCN_RS07340	chromosome	1.01682	ATP phosphoribosyltransferase regulatory subunit	IPR006195,Aminoacyl-tRNA synthetase, class II;IPR004517,ATP phosphoribosyltransferase regulatory subunit;IPR004516,Histidine-tRNA ligase/ATP phosphoribosyltransferase regulatory subunit
		BCN_RS24965	chromosome	1.10854	Methionine--tRNA ligase	IPR029038,Methionyl-tRNA synthetase, Zn-domain;IPR013155,Methionyl/Valyl/Leucyl/Isoleucyl-tRNA synthetase, anticodon-binding;IPR023458,Methionine-tRNA ligase, type 1;IPR009080,Aminoacyl-tRNA synthetase, class Ia, anticodon-binding;IPR014758,Methionyl-tRNA synthetase;IPR014729,Rossmann-like alpha/beta/alpha sandwich fold;IPR001412,Aminoacyl-tRNA synthetase, class I, conserved site;IPR015413,Methio…
		BCN_RS03590	chromosome	1.34294	Ribokinase	IPR011877,Ribokinase;IPR002173,Carbohydrate/puine kinase, PfkB, conserved site;IPR002139,Ribokinase/fructokinase;IPR029056,Ribokinase-like;IPR011611,Carbohydrate kinase PfkB
		BCN_RS06870	chromosome	1.02092	Polyhydroxyalkanoic acid inclusion protein PhaP	IPR011728,Polyhydroxyalkanoic acid inclusion protein PhaP
shikimate pathway	K01736,ko00400,Phenylalanine, tyrosine and tryptophan biosynthesis;K01736,ko01230,Biosynthesis of amino acids	BCN_RS14285	chromosome	1.29404	Chorismate synthase	IPR000453,Chorismate synthase;IPR035904,Chorismate synthase AroC superfamily;IPR020541,Chorismate synthase, conserved site
