# Supplementary material for: Influence of the Phagemid PfNC7401 on Cereulide-Producing Bacillus cereus NC7401
Source: Microorganisms. 2022 Apr 30;10(5):953. doi: 10.3390/microorganisms10050953 (PMC9143728; doi:10.3390/microorganisms10050953)
Supplement: Supplementary file 1 [file microorganisms-10-00953-s001.zip › Table S6-RNA seq original data of pNC1 (PfNC7401).xlsx]

## Sheet: pNC1
Geneid	start position	stop position	oritation	Length	RPKM of NC7401-△Pf replicate 1	RPKM of NC7401-△Pf replicate 2	RPKM of NC7401-△Pf replicate 3	RPKM of NC7401 replicate 1	RPKM of NC7401 replicate 2	RPKM of NC7401 replicate 3	RPKM average(NC7401-△Pf)	RPKM average(NC7401)	logFC	P-value	annotation (NC_016772)			reannotation	conserved domain
BCN_RS28465	47638	48951	-	1314	0	0	0	8	25	20	0	2.83843	-7.1359	2.75e-05	hypothetical protein			replication protein	AdaA
BCN_RS28470	1506	2537	+	1032	0	0	0	1147	1625	1550	0	307.943	-13.5311	2.62e-10	ParM/StbA family protein				ParM_like
BCN_RS28475	2497	2823	+	327	0	0	0	688	1069	921	0	601.252	-12.8341	4.59e-10	hypothetical protein
BCN_RS28480	2952	3332	+	381	0	0	0	84	296	178	0	103.687	-10.4933	1.35e-06	hypothetical protein
BCN_RS28485	3344	3874	+	531	0	0	0	9	38	18	0	8.66583	-7.42187	6.97e-05	hypothetical protein
BCN_RS28490	3981	4205	+	225	0	0	0	0	1	1	0	0.581985	-2.67003	0.159643	XRE family transcriptional regulator				HTH_26 (Cro/c1 type)
BCN_RS28495	4240	5304	-	1065	0	0	0	22	64	50	0	9.03213	-8.47976	1.57e-06	N-acetylmuramoyl-L-alanine amidase				PGRP, Ami_2, CwlA
BCN_RS28500	5301	5504	-	204	0	0	0	12	15	12	0	14.3434	-6.74823	5.55e-05	hypothetical protein			holin
BCN_RS28505	5506	5739	-	234	0	0	0	1	7	3	0	3.2704	-4.92185	0.00562585	hypothetical protein				XhlA(Haemolysin XhlA)
BCN_RS28510	5973	6488	-	516	0	0	0	12	32	40	0	11.3008	-7.78384	8.44e-06	hypothetical protein
BCN_RS28515	6504	7823	-	1320	0	0	0	34	34	48	0	6.48973	-8.31935	1.75e-06	DUF2479 domain-containing protein			BppU family phage baseplate upper protein	DUF2479
BCN_RS28520	7857	11441	-	3585	0	0	0	141	176	170	0	10.0848	-10.3964	1.88e-08	peptidase S74				Prophage_tail, Peptidase_S74
BCN_RS28525	11441	12919	-	1479	0	0	0	13	18	20	0	2.51734	-7.11675	1.29e-05	phage tail protein				phi3626_gp14_N, Sipho_tail, YomH
BCN_RS28530	12969	16901	-	3933	1	0	0	316	448	444	0.0190342	22.5331	-9.81852	2.32e-10	hypothetical protein			Carbamoyl-phosphate synthase large subunit/ tail protein	COG5412
BCN_RS28535	16894	17556	-	663	0	0	0	14	16	28	0	6.29591	-7.29535	1.77e-05	hypothetical protein				Phage_Gp15, PHA02789
BCN_RS28540	17568	17972	-	405	0	0	0	0	13	8	0	3.44106	-5.80001	0.01203	hypothetical protein			phage tail assembly chaperone?
BCN_RS28545	18048	18476	-	429	0	0	0	2	9	6	0	2.76105	-5.52656	0.00149291	hypothetical protein			major capsid protein
BCN_RS28550	18493	18915	-	423	0	0	0	9	20	19	0	8.07916	-7.00735	1.97e-05	hypothetical protein			minor capsid protein	Minor_capsid_3
BCN_RS28555	18927	19277	-	351	0	0	0	11	27	35	0	14.4755	-7.58813	1.07e-05	hypothetical protein			minor capsid protein	Minor_capsid_2
BCN_RS28560	19274	19630	-	357	0	0	0	57	68	92	0	44.3543	-9.20849	1.73e-07	hypothetical protein			minor capsid protein	Minor_capsid_1
BCN_RS28565	19623	20024	-	402	0	0	0	37	57	50	0	26.2899	-8.61434	4.15e-07	hypothetical protein			head-tail connector protein	Yqbg
BCN_RS28570	20033	20287	-	255	0	0	0	4	6	10	0	5.5489	-5.76776	0.000588469	hypothetical protein
BCN_RS28575	20339	21241	-	903	0	0	0	119	188	239	0	43.3459	-10.5087	9.05e-09	hypothetical protein			capsid protein
BCN_RS28580	21269	21901	-	633	0	0	0	13	19	29	0	6.86884	-7.35716	1.11e-05	D10Bir17				hsdR(type I restriction enzyme EcoKI subunit R), RmuC(DNA anti-recombination protein)
BCN_RS28585	21913	23034	-	1122	0	0	0	16	18	23	0	3.73896	-7.28585	1.16e-05	hypothetical protein			minor capsid protein	Phage_min_cap2
BCN_RS28590	23034	24536	-	1503	0	0	0	27	46	56	0	6.13557	-8.42857	6.3e-07	phage portal protein				A118_put_portal, Phage_prot_Gp6
BCN_RS28595	24552	25850	-	1299	0	0	0	30	41	42	0	6.38812	-8.26822	8.62e-07	PBSX family phage terminase large subunit				XtmB, phage_term_2, Terminase_3
BCN_RS28600	25834	26724	-	891	0	1	0	7	9	8	0.0731777	2.00437	-4.18116	0.000359085	terminase			terminase small subunit	Terminase_2, XtmA, Phage_terminase, YjcR
BCN_RS28605	26808	27023	-	216	0	0	0	1	1	1	0	1.04877	-3.18784	0.0796719	hypothetical protein
BCN_RS28610	27020	27238	-	219	0	0	0	0	0	1	0	0.281895	-1.88228	0.324644	hypothetical protein
BCN_RS28615	27282	27503	-	222	0	0	0	0	1	1	0	0.58985	-2.67003	0.159643	hypothetical protein
BCN_RS28620	28092	28313	-	222	0	0	0	2	4	4	0	3.22055	-4.80126	0.00385521	hypothetical protein
BCN_RS28625	28407	28790	-	384	0	0	0	6	4	11	0	3.98296	-5.85272	0.000991429	hypothetical protein
BCN_RS28630	28824	29099	-	276	0	0	0	0	0	0					hypothetical protein
BCN_RS28635	30327	30710	-	384	0	0	0	0	3	1	0	0.701484	-3.54764	0.0699572	hypothetical protein			ArpU family transcriptional regulator	phage_arpU (putative autolysin regulatory protein)
BCN_RS28640	30849	31055	-	207	0	0	0	0	0	1	0	0.298237	-1.88228	0.324644	hypothetical protein
BCN_RS28645	31036	31458	-	423	0	0	0	5	1	3	0	1.73133	-4.69212	0.0131561	DUF1064 domain-containing protein				DUF1064 (unknown function)
BCN_RS28650	32383	32658	-	276	0	0	0	3	2	2	0	1.98788	-4.32918	0.0143362	hypothetical protein
BCN_RS28655	32756	33019	-	264	0	0	0	0	1	1	0	0.49601	-2.67003	0.159643	hypothetical protein				SMC_prok_B
BCN_RS28660	33058	33255	-	198	0	0	0	3	2	4	0	3.39457	-4.66852	0.00662674	hypothetical protein
BCN_RS28665	33439	33660	-	222	0	0	0	9	4	7	0	7.06882	-5.81499	0.00171311	hypothetical protein
BCN_RS28670	34049	34417	-	369	0	0	0	0	2	3	0	0.877042	-3.84069	0.0438655	hypothetical protein				YopX. phage_TIGR01671
BCN_RS28675	34455	34667	-	213	0	0	0	0	2	1	0	0.93971	-3.17524	0.0991986	hypothetical protein
BCN_RS28680	34697	34987	-	291	0	0	0	2	2	0	0	1.13264	-3.57344	0.0749502	hypothetical protein
BCN_RS28685	35014	35193	-	180	0	0	0	0	0	0					hypothetical protein
BCN_RS28690	35232	35714	-	483	0	0	0	2	2	0	0	0.682398	-3.57344	0.0749502	dUTP diphosphatase				Dut, trimeric_dUTPase
BCN_RS28695	35832	36035	-	204	0	0	0	0	1	1	0	0.641895	-2.67003	0.159643	hypothetical protein
BCN_RS28700	36048	36284	-	237	0	0	0	1	0	2	0	0.924294	-3.18686	0.106797	glutaredoxin family protein				NrdH (microaerophilic environment), GlrX_NrdH (with thioredoxin reductase), PRK10329,GrxC, Glutaredoxin
BCN_RS28705	36351	36545	-	195	0	0	0	0	0	0					hypothetical protein
BCN_RS30280	36529	36669	-	141	0	0	0	0	0	0					Fur-regulated basic protein FbpA				Fur_reg_FbpA
BCN_RS28710	36678	37094	-	417	0	0	0	2	4	4	0	1.71454	-4.80126	0.00385521	hypothetical protein				HTH_XRE superfamily （xenobiotic response element family）
BCN_RS28715	37084	37455	-	372	0	0	0	2	2	6	0	1.88174	-4.79963	0.0058567	hypothetical protein
BCN_RS28720	37458	37919	-	462	0	0	0	4	6	7	0	2.66183	-5.54504	0.000750804	hypothetical protein
BCN_RS28725	37945	38370	-	426	0	0	0	4	6	5	0	2.59694	-5.37364	0.00121004	hypothetical protein
BCN_RS28730	38381	38662	-	282	0	0	0	0	1	2	0	0.683269	-3.17427	0.0987073	hypothetical protein
BCN_RS28735	38659	38850	-	192	0	0	0	0	1	1	0	0.682014	-2.67003	0.159643	hypothetical protein
BCN_RS28740	38837	39310	-	474	0	0	0	0	3	6	0	1.2195	-4.63317	0.01612	hypothetical protein
BCN_RS28745	39326	40129	-	804	0	0	0	2	6	8	0	1.36856	-5.44198	0.00150826	ATP-binding protein			DNA replication protein	PRK08116， AAA superfamily （AAA (ATPases Associated with various cellular Activities) domain, similar to Streptococcus pneumoniae DNA replication protein）
BCN_RS28750	40098	40835	-	738	0	0	0	1	7	8	0	1.45522	-5.43246	0.00272479	DnaD domain protein				DnaB_2，DnaD super family
BCN_RS28755	40836	41084	-	249	0	0	0	4	3	6	0	3.85701	-5.17653	0.00275667	hypothetical protein
BCN_RS28760	41721	42382	-	662	0	0	0	31	81	41	0	16.7681	-8.6728	2.46e-06	phage repressor protein/antirepressor Ant				Bro-N， ANT
BCN_RS28765	42448	42645	-	198	0	0	0	0	5	3	0	2.68315	-4.47477	0.0193521	helix-turn-helix transcriptional regulator				HTH_XRE
BCN_RS28770	42860	43210	+	351	0	0	0	6	19	13	0	7.66695	-6.66733	8.74e-05	helix-turn-helix transcriptional regulator				HTH_XRE
BCN_RS28775	43652	44875	-	1224	0	0	0	346	431	579	0	80.5948	-11.8487	2.03e-09	hypothetical protein
BCN_RS28780	45410	45754	+	345	0	0	0	47	118	121	0	58.3464	-9.54204	1.49e-07	helix-turn-helix transcriptional regulator				HTH_XRE
BCN_RS28785	45947	46558	+	612	0	0	0	225	758	523	0	173.623	-11.9186	2.17e-07	DUF4352 domain-containing protein				DUF4352 super family （unknown function, putative lipoproteins）
BCN_RS28790	46734	46928	-	195	0	0	0	3	7	4	0	5.22145	-5.27387	0.00139491	hypothetical protein
BCN_RS28795	47060	47260	-	201	0	0	0	73	54	119	0	89.8596	-9.41001	3.75e-06	hypothetical protein
